# Supplementary material for: Research on multi-defects classification detection method for solar cells based on deep learning
Source: PLoS One. 2024 Jun 21;19(6):e0304819. doi: 10.1371/journal.pone.0304819 (PMC11192367; doi:10.1371/journal.pone.0304819)
Supplement: S1 Dataset — (ZIP) [file pone.0304819.s001.zip]

Archive with 124 entries (124 files):
- 00080mismatch_origin-copy_000001.png
- 00080mismatch_updown.png
- 00081mismatch_origin-copy_000001.png
- 00091mismatch_updown.png
- 00092mismatch_origin-copy_000001.png
- 00092mismatch_updown.png
- 00104mismatch_origin-copy_000001.png
- 00104mismatch_updown.png
- 00105mismatch_origin-copy_000001.png
- 00115mismatch_updown.png
- 00116mismatch_origin-copy_000001.png
- 00116mismatch_updown.png
- 00128mismatch_origin-copy_000001.png
- 00128mismatch_updown.png
- 00129mismatch_origin-copy_000001.png
- 00140mismatch_updown.png
- 00141mismatch_origin-copy_000001.png
- 00141mismatch_updown.png
- 00153mismatch_origin-copy_000001.png
- 00153mismatch_updown.png
- 00154mismatch_origin-copy_000001.png
- 00165mismatch_updown.png
- 00166mismatch_origin-copy_000001.png
- 00166mismatch_updown.png
- 00179mismatch_origin-copy_000001.png
- 00179mismatch_updown.png
- 00180mismatch_origin-copy_000001.png
- 00191mismatch_updown.png
- 00192mismatch_origin-copy_000001.png
- 00192mismatch_updown.png
- 00203mismatch_origin-copy_000001.png
- 00203mismatch_updown.png
- 00204mismatch_origin-copy_000001.png
- 00214mismatch_updown.png
- 00215mismatch_origin-copy_000001.png
- 00215mismatch_updown.png
- 00227mismatch_origin-copy_000001.png
- 00227mismatch_updown.png
- 00228mismatch_origin-copy_000001.png
- 00238mismatch_updown.png
- 00239mismatch_origin-copy_000001.png
- 00239mismatch_updown.png
- 00252mismatch_origin-copy_000001.png
- 00252mismatch_updown.png
- 00253mismatch_origin-copy_000001.png
- 00266mismatch_updown.png
- 00267mismatch_updown.png
- 00268mismatch_updown.png
- 00289mismatch_updown.png
- 00290mismatch_updown.png
- 00291mismatch_updown.png
- 00312mismatch_updown.png
- 00313mismatch_updown.png
- 00314mismatch_updown.png
- 00335mismatch_updown.png
- 00336mismatch_updown.png
- 00337mismatch_updown.png
- 00358mismatch_updown.png
- 00359mismatch_updown.png
- 00360mismatch_updown.png
- 00381mismatch_updown.png
- 00382mismatch_updown.png
- 00383mismatch_updown.png
- 00404mismatch_updown.png
- 00405mismatch_updown.png
- 00406mismatch_updown.png
- 00427mismatch_updown.png
- 00428mismatch_updown.png
- 00429mismatch_updown.png
- 00450mismatch_updown.png
- 00451mismatch_updown.png
- 00452mismatch_updown.png
- 0920.jpg
- 1089.jpg
- 1360.jpg
- 2305.jpg
- 3307.jpg
- 3668.jpg
- 3987.jpg
- 4142.jpg
- 4248.jpg
- 4653.jpg
- 4750.jpg
- 5074.jpg
- 5142.jpg
- 5230.jpg
- 5308.jpg
- 5553.jpg
- 5610.jpg
- 5933.jpg
- 5996.jpg
- 6104.jpg
- 6176.jpg
- 6258.jpg
- 6336.jpg
- 6398.jpg
- 6472.jpg
- 6566.jpg
- 6665.jpg
- 6823.jpg
- 6930.jpg
- 7002.jpg
- 7196.jpg
- 7262.jpg
- 7409.jpg
- 7672.jpg
- 7769.jpg
- 7862.jpg
- 8100.jpg
- 8173.jpg
- 8269.jpg
- 8357.jpg
- 8421.jpg
- 8500.jpg
- 8576.jpg
- 8671.jpg
- 8786.jpg
- 8880.jpg
- 9048.jpg
- 9141.jpg
- 9243.jpg
- 9333.jpg
- 9480.jpg
- 9643.jpg
